# Supplementary material for: Cellular and Biochemical Characterization of Mesenchymal Stem Cells from Killian Nasal Polyp
Source: Int J Mol Sci. 2022 Oct 30;23(21):13214. doi: 10.3390/ijms232113214 (PMC9656559; doi:10.3390/ijms232113214)
Supplement: Supplementary file 1 [file ijms-23-13214-s001.zip]

Archive with 5 entries (5 files):
- S1A.tif
- S1B.tif
- S2A.tif
- S2B.tif
- S2C.tif
